# Supplementary material for: Containment of COVID-19 outbreaks with lower incidence and case fatality rates in long-term care facilities by early intervention of emergency response teams
Source: PLoS One. 2023 Jun 27;18(6):e0287675. doi: 10.1371/journal.pone.0287675 (PMC10298786; doi:10.1371/journal.pone.0287675)
Supplement: S1 File — (TXT) [file pone.0287675.s001.txt]

S1 Table. Characteristics and Result of LTCF outbreak supported by ERT.  Code Book

ID
101-128: LTC Hospitals
201-215: LTC Nursing Homes
301-316: LTC Homes

Facility Type
1: LTC Hospitals
2: LTC Nursing Homes
3: LTC Homes

Days between report of the initial case and initiation of support by ERTs
unit: days

Average age of residents
unit: age

Number of residents on report of the initial case
unit: person

Number of residents confirmed positive for SARS-CoV-2
unit: person

Incident rate among residents (positive cases per 100)

Number of deaths among positive cases (residents)
unit: person

Case-fatality rate among residents (per 100 positive cases)

Number of care workers on report of the initial case
unit: person

Number of care workers confirmed positive for SARS-CoV-2
unit: person

Incident rate (positive cases per 100)

Number of deaths among positive cases (care workers)
unit: person

Days of support by ERTs
unit: days

Days from report of the initial case to 14 days after the end of the infectable period of the last case
unit: days
