# Supplementary material for: Containment of COVID-19 outbreaks with lower incidence and case fatality rates in long-term care facilities by early intervention of emergency response teams
Source: PLoS One. 2023 Jun 27;18(6):e0287675. doi: 10.1371/journal.pone.0287675 (PMC10298786; doi:10.1371/journal.pone.0287675)
Supplement: S2 File — (TXT) [file pone.0287675.s002.txt]

ID	Facility Type	Days between report of the initial case and initiation of support by ERTs	Average age of residents	Number of residents on report of the initial case	Number of residents confirmed positive for SARS-CoV-2	Incident rate among residents (positive cases per 100)	Number of deaths among positive cases (residents)	Case-fatality rate among residents (per 100 positive cases)	Number of care workers on report of the initial case	Number of care workers confirmed positive for SARS-CoV-2	Incident rate (positive cases per 100)	Number of deaths among positive cases (care workers)	Days of support by ERTs	Days from report of the initial case to 14 days after the end of the infectable period of the last case
101	1	6	73.6	173	19	11.8	1	5.26	117	11	9.4	0	22	26
102	1	3	64.7	392	42	10.7	1	2.38	224	13	3	0	10	22
103	1	7	76	104	24	23	0	0	50	9	17	0	12	36
104	1	11	63	156	39	24.5	8	20.51	159	16	10	0	18	38
105	1	1	69	144	26	18	3	11.54	216	13	6	0	15	15
106	1	4	83	60	13	22	2	15.38	87	6	6.9	0	29	35
107	1	1	77	90	26	25	4	15.38	198	16	8.1	0	29	32
108	1	4	80	310	35	11.7	2	5.71	270	15	7.4	0	15	42
109	1	17	88	78	3	3.8	0	0	124	12	9.7	0	17	38
110	1	2	78	100	49	29	0	0	221	17	7.7	0	18	27
111	1	1	69	242	29	11.98	5	17.24	205	2	0.98	0	34	62
112	1	3	88.5	73	50	68.49	12	24	112	19	16.96	0	20	37
113	1	5	81.8	96	43	44.79	17	39.53	138	26	18.84	0	29	49
114	1	2	73.8	97	34	35.05	7	20.59	197	20	10.15	0	27	42
115	1	2	69	326	221	67.79	68	30.77	256	62	24.22	0	38	76
116	1	5	85.4	53	27	50.94	12	44.44	129	12	9.3	0	35	52
117	1	6	63.8	87	5	5.75	0	0	240	8	3.33	0	11	21
118	1	8	86.1	237	16	6.75	1	6.25	419	17	4.06	0	19	39
119	1	9	68.4	44	13	29.55	6	46.15	255	17	6.67	0	1	23
120	1	7	82.4	52	13	25	0	0	71	13	18.31	0	8	37
121	1	2	84.3	79	9	11.39	1	11.11	197	8	4.06	0	5	35
122	1	2	67.4	241	181	75.1	12	6.63	348	33	9.48	0	23	37
123	1	31	78.5	153	65	42.48	10	15.38	631	40	6.34	0	2	37
124	1	7	86.4	83	14	16.87	1	7.14	77	8	10.39	0	23	29
125	1	21	83.2	200	136	68	39	28.68	372	78	20.97	0	25	74
126	1	10	75.2	280	181	64.64	33	18.23	820	130	15.85	0	23	68
127	1	6	74.9	182	14	7.69	0	0	483	10	2.07	0	11	19
128	1	4	77.8	149	9	6.04	1	11.11	456	3	0.66	0	20	25
201	2	14	88.4	95	71	74.7	17	23.94	80	21	26.25	0	51	69
202	2	5	80	60	9	15	1	11.11	54	2	3.7	0	13	18
203	2	1	88	100	37	37.3	2	5.41	106	12	11.5	0	27	27
204	2	1	82	88	15	17	1	6.67	92	15	16.6	0	18	19
205	2	9	46	43	29	67	0	0	29	15	51	0	18	18
206	2	3	86.7	99	86	86.87	11	12.79	89	28	31.46	0	19	36
207	2	3	74	74	2	2.7	0	0	77	2	2.6	0	20	14
208	2	1	84.8	106	6	5.66	2	33.33	101	0	0	0	3	19
209	2	9	87.8	78	25	32.05	0	0	52	7	13.46	0	3	54
210	2	63	92.3	74	6	8.11	1	16.67	80	5	6.25	0	1	17
211	2	2	86.6	81	61	75.31	4	6.56	82	23	28.05	0	11	42
212	2	2	49.8	323	105	33	0	0	406	71	17.49	0	44	47
213	2	4	87.2	52	31	59.62	10	32.26	56	14	25	0	22	26
214	2	2	86.6	71	35	49.3	2	5.71	86	31	36.05	0	21	37
215	2	2	85.8	51	33	64.71	9	27.27	88	26	29.55	0	14	31
301	3	7	80	59	5	8.5	0	0	50	0	0	0	5	19
302	3	0	85	60	14	23	0	0	53	6	11	0	23	38
303	3	5	86.9	94	9	9.57	0	0	57	3	5.26	0	4	17
304	3	2	86.1	28	10	35.71	0	0	30	4	13.33	0	11	18
305	3	5	84.3	14	8	57.14	1	12.5	26	6	23.08	0	12	24
306	3	3	83.5	84	7	8.33	0	0	53	0	0	0	10	20
307	3	3	67.6	53	6	11.32	2	33.33	53	1	1.89	0	17	22
308	3	13	78.2	32	15	46.88	2	13.33	23	12	52.17	0	6	40
309	3	3	86.1	14	7	50	1	14.29	23	6	26.09	0	19	34
310	3	4	86	21	1	4.76	0	0	21	1	4.76	0	1	15
311	3	2	80.4	6	5	83.33	0	0	16	3	18.75	0	3	20
312	3	0	87.4	72	22	30.56	2	9.09	49	10	20.41	0	18	56
313	3	12	89.1	85	8	9.41	1	12.5	63	2	3.17	0	10	27
314	3	6	86.2	19	10	52.63	4	40	14	4	28.57	0	3	19
315	3	7	88.7	76	49	64.47	2	4.08	63	18	28.57	0	9	21
316	3	8	84	39	8	20.51	1	12.5	22	2	9.09	0	9	22
